# Supplementary material for: Farnesoid X Receptor Agonist GW4064 Protects Lipopolysaccharide-Induced Intestinal Epithelial Barrier Function and Colorectal Tumorigenesis Signaling through the αKlotho/βKlotho/FGFs Pathways in Mice
Source: Int J Mol Sci. 2023 Nov 29;24(23):16932. doi: 10.3390/ijms242316932 (PMC10706872; doi:10.3390/ijms242316932)
Supplement: Supplementary file 1 [file ijms-24-16932-s001.zip]

Archive with 1 entries (1 files):
- ijms-2713024-supplementary.pdf
